# Supplementary material for: Olfactory receptors in macrophages and inflammation
Source: Front Immunol. 2022 Oct 13;13:1029244. doi: 10.3389/fimmu.2022.1029244 (PMC9606742; doi:10.3389/fimmu.2022.1029244)
Supplement: Supplementary file 2 [file Table_2.xlsx]

## Sheet: Supplementary table 2a
Supplementary table 2a Top 20 expressed OR
	IP Mø Naive		IP Mø LPS		Vascular Mø		Vascular Mø Sepsis		BMDM Naive		BMDM LPS		SI Mø		Llung Mø		Spleen (RP) Mø		Mo.6C+II+.Bl		Mo.6C+II-.Bl		Mo.6C-II+.Bl		Mo.6C-II-.Bl		Microglia
Olfr767	0.52769	Olfr1174-ps	0.565672	Olfr1174-ps	0.794925	Olfr239	0.862951	Olfr111	0.720537	Olfr56	0.779776	Olfr1174-ps	0.626339	Olfr1174-ps	0.565991	Olfr1174-ps	0.68911	Olfr1174-ps	0.611403	Olfr1174-ps	0.608046	Olfr239	0.646124	Olfr1174-ps	0.670342	Olfr1174-ps	0.777963
Olfr1174-ps	0.519482	Olfr56	0.531836	Olfr239	0.785229	Olfr1174-ps	0.803036	Olfr1174-ps	0.619498	Olfr111	0.677481	Olfr239	0.576063	Olfr767	0.53441	Olfr239	0.617235	Olfr239	0.543566	Olfr239	0.562892	Olfr1174-ps	0.585055	Olfr239	0.599641	Olfr239	0.594375
Olfr239	0.487925	Olfr767	0.531549	Olfr401	0.639401	Olfr401	0.660137	Olfr239	0.515764	Olfr1174-ps	0.671704	Olfr56	0.523589	Olfr239	0.501248	Olfr767	0.54021	Olfr71	0.497481	Olfr767	0.468548	Olfr71	0.528453	Olfr767	0.510271	Olfr767	0.573884
Olfr71	0.396047	Olfr239	0.507978	Olfr91	0.630223	Olfr91	0.632892	Olfr110	0.515638	Olfr239	0.553076	Olfr462	0.506614	Olfr71	0.429897	Olfr71	0.491286	Olfr314	0.471681	Olfr56	0.466567	Olfr91	0.503527	Olfr314	0.503168	Olfr314	0.483068
Olfr91	0.381668	Olfr71	0.41584	Olfr1029	0.580197	Olfr1029	0.589089	Olfr314	0.486892	Olfr401	0.489092	Olfr1152	0.498656	Olfr314	0.414883	Olfr314	0.488055	Olfr56	0.456205	Olfr71	0.4598	Olfr56	0.491038	Olfr71	0.484803	Olfr401	0.467182
Olfr314	0.376299	Olfr462	0.390358	Olfr314	0.579903	Olfr55	0.5812	Olfr316	0.452875	Olfr314	0.48238	Olfr314	0.486714	Olfr91	0.395629	Olfr462	0.475833	Olfr462	0.433211	Olfr314	0.426839	Olfr767	0.459	Olfr91	0.470226	Olfr71	0.464132
Olfr462	0.369248	Olfr314	0.37737	Olfr320	0.554249	Olfr314	0.57162	Olfr71	0.441074	Olfr109	0.476852	Olfr71	0.485103	Olfr462	0.373918	Olfr91	0.468729	Olfr91	0.432374	Olfr91	0.414995	Olfr314	0.458559	Olfr982	0.447442	Olfr462	0.462309
Olfr401	0.356335	Olfr91	0.375404	Olfr566	0.534273	Olfr56	0.550445	Olfr91	0.434456	Olfr71	0.469416	Olfr401	0.468557	Olfr401	0.369132	Olfr401	0.443005	Olfr767	0.422289	Olfr462	0.398346	Olfr566	0.455267	Olfr401	0.424193	Olfr91	0.458041
Olfr982	0.335929	Olfr1414	0.37412	Olfr1510	0.514399	Olfr320	0.545538	Olfr401	0.433294	Olfr91	0.463255	Olfr91	0.457317	Olfr316	0.357476	Olfr1510	0.424078	Olfr401	0.390602	Olfr401	0.396902	Olfr982	0.436656	Olfr462	0.418601	Olfr316	0.419928
Olfr1152	0.333729	Olfr1415	0.37412	Olfr71	0.513239	Olfr462	0.545534	Olfr462	0.4057	Olfr110	0.453588	Olfr566	0.449439	Olfr982	0.352751	Olfr982	0.405246	Olfr566	0.384696	Olfr316	0.369063	Olfr322	0.427646	Olfr316	0.408196	Olfr982	0.418971
Olfr1414	0.326883	Olfr1416	0.37412	Olfr767	0.511948	Olfr566	0.54037	Olfr982	0.403059	Olfr462	0.443575	Olfr1497	0.436239	Olfr322	0.329765	Olfr56	0.386984	Olfr222	0.381073	Olfr1152	0.365842	Olfr462	0.416806	Olfr1414	0.400472	Olfr1510	0.408663
Olfr1415	0.326883	Olfr316	0.356247	Olfr55	0.50714	Olfr71	0.521806	Olfr368	0.388155	Olfr982	0.435401	Olfr316	0.431915	Olfr368	0.328198	Olfr1152	0.382988	Olfr322	0.380596	Olfr1414	0.358867	Olfr401	0.408946	Olfr1415	0.400472	Olfr222	0.407818
Olfr1416	0.326883	Olfr401	0.34231	Olfr462	0.50119	Olfr1510	0.517731	Olfr1510	0.379003	Olfr1152	0.418978	Olfr982	0.422664	Olfr522	0.327484	Olfr222	0.377175	Olfr95	0.373799	Olfr1415	0.358867	Olfr1510	0.397747	Olfr1416	0.400472	Olfr368	0.388734
Olfr417	0.319637	Olfr222	0.3418	Olfr316	0.496996	Olfr316	0.516405	Olfr1229	0.375135	Olfr316	0.40967	Olfr368	0.415342	Olfr222	0.320273	Olfr1414	0.372332	Olfr982	0.372031	Olfr1416	0.358867	Olfr1497	0.393495	Olfr1510	0.400271	Olfr464	0.388272
Olfr1510	0.316863	Olfr1510	0.339718	Olfr1152	0.479593	Olfr767	0.503463	Olfr56	0.371322	Olfr417	0.405454	Olfr166	0.407641	Olfr1414	0.318485	Olfr1415	0.372332	Olfr1414	0.371093	Olfr566	0.350515	Olfr222	0.392767	Olfr566	0.400007	Olfr1414	0.386625
Olfr322	0.308251	Olfr322	0.339669	Olfr92	0.472147	Olfr1152	0.492432	Olfr566	0.370618	Olfr1229	0.396153	Olfr678	0.40467	Olfr1415	0.318485	Olfr1416	0.372332	Olfr1415	0.371093	Olfr322	0.348954	Olfr444	0.383224	Olfr95	0.398666	Olfr1415	0.386625
Olfr222	0.307241	Olfr982	0.335066	Olfr982	0.459092	Olfr92	0.488635	Olfr1152	0.367333	Olfr398	0.390698	Olfr398	0.394675	Olfr1416	0.318485	Olfr316	0.370203	Olfr1416	0.371093	Olfr982	0.343408	Olfr1229	0.383079	Olfr1152	0.394441	Olfr1416	0.386625
Olfr316	0.305769	Olfr398	0.330357	Olfr398	0.446907	Olfr147	0.485031	Olfr322	0.362777	Olfr1497	0.387481	Olfr984	0.393154	Olfr267	0.315194	Olfr522	0.370198	Olfr316	0.369136	Olfr368	0.340247	Olfr368	0.380554	Olfr522	0.388761	Olfr95	0.383225
Olfr320	0.302844	Olfr320	0.324484	Olfr522	0.446153	Olfr982	0.481383	Olfr398	0.362739	Olfr566	0.383551	Olfr1229	0.392603	Olfr398	0.312586	Olfr398	0.357924	Olfr522	0.368466	Olfr1510	0.338713	Olfr328	0.367757	Olfr222	0.379296	Olfr322	0.38031
Olfr56	0.302775	Olfr1497	0.324477	Olfr56	0.445964	Olfr1502	0.478779	Olfr522	0.358316	Olfr522	0.383302	Olfr322	0.391906	Olfr1497	0.30934	Olfr368	0.357887	Olfr1510	0.363088	Olfr522	0.33501	Olfr464	0.365192	Olfr322	0.377369	Olfr566	0.379927

## Sheet: Supplementary table 2b
Supplementary table 2b: Shared Characterization of TOP expressed ORs in the different subsets
Item	Human ortholog	Chromosome	Known ligands, as reported in ref #8	Fraction of myeloid cell types expressing	Present In
Olfr1174-ps	OR5D3P	2		14_14	IP Mø LPS, IP Mø Naive, VascularMø, Vascular Mø Sepsis, BMDM Naive, BMDM LPS, SI Mø, CD11b- (lung) Mø, RP Mø, Mo.6C+II+.Bl, Mo.6C+II-.Bl, Mo.6C-II+.Bl, Mo.6C-II-.Bl, Microglia
Olfr239	OR10H1	17	Sandranol	14_14	IP Mø LPS, IP Mø Naive, VascularMø, Vascular Mø Sepsis, BMDM Naive, BMDM LPS, SI Mø, CD11b- (lung) Mø, RP Mø, Mo.6C+II+.Bl, Mo.6C+II-.Bl, Mo.6C-II+.Bl, Mo.6C-II-.Bl, Microglia
Olfr314	OR2T8	11	1-Pentanethiol	14_14	IP Mø LPS, IP Mø Naive, VascularMø, Vascular Mø Sepsis, BMDM Naive, BMDM LPS, SI Mø, CD11b- (lung) Mø, RP Mø, Mo.6C+II+.Bl, Mo.6C+II-.Bl, Mo.6C-II+.Bl, Mo.6C-II-.Bl, Microglia
Olfr401	OR3A1	11	Lilial, Helional, Heliotropyl acetone	14_14	IP Mø LPS, IP Mø Naive, VascularMø, Vascular Mø Sepsis, BMDM Naive, BMDM LPS, SI Mø, CD11b- (lung) Mø, RP Mø, Mo.6C+II+.Bl, Mo.6C+II-.Bl, Mo.6C-II+.Bl, Mo.6C-II-.Bl, Microglia
Olfr462	OR4D2	11		14_14	IP Mø LPS, IP Mø Naive, VascularMø, Vascular Mø Sepsis, BMDM Naive, BMDM LPS, SI Mø, CD11b- (lung) Mø, RP Mø, Mo.6C+II+.Bl, Mo.6C+II-.Bl, Mo.6C-II+.Bl, Mo.6C-II-.Bl, Microglia
Olfr71	OR13J1	4		14_14	IP Mø LPS, IP Mø Naive, VascularMø, Vascular Mø Sepsis, BMDM Naive, BMDM LPS, SI Mø, CD11b- (lung) Mø, RP Mø, Mo.6C+II+.Bl, Mo.6C+II-.Bl, Mo.6C-II+.Bl, Mo.6C-II-.Bl, Microglia
Olfr91	OR2H1	17	Methional	14_14	IP Mø LPS, IP Mø Naive, VascularMø, Vascular Mø Sepsis, BMDM Naive, BMDM LPS, SI Mø, CD11b- (lung) Mø, RP Mø, Mo.6C+II+.Bl, Mo.6C+II-.Bl, Mo.6C-II+.Bl, Mo.6C-II-.Bl, Microglia
Olfr982	OR10S1	9	Lilial	14_14	IP Mø LPS, IP Mø Naive, VascularMø, Vascular Mø Sepsis, BMDM Naive, BMDM LPS, SI Mø, CD11b- (lung) Mø, RP Mø, Mo.6C+II+.Bl, Mo.6C+II-.Bl, Mo.6C-II+.Bl, Mo.6C-II-.Bl, Microglia
Olfr316	OR2AK2	11		13_14	IP Mø LPS, IP Mø Naive, Vascular Mø, Vascular Mø Sepsis, BMDM Naive, BMDM LPS, SI Mø, CD11b- (lung) Mø, RP Mø, Mo.6C+II+.Bl, Mo.6C+II-.Bl, Mo.6C-II-.Bl, Microglia
Olfr1510	OR10G2	14		11_14	IP Mø LPS, IP Mø Naive, Vascular Mø, Vascular Mø Sepsis, BMDM Naive, RP Mø, Mo.6C+II+.Bl, Mo.6C+II-.Bl, Mo.6C-II+.Bl, Mo.6C-II-.Bl, Microglia
Olfr56	OR2V1	11		11_14	IP Mø LPS, IP Mø Naive, Vascular Mø, Vascular Mø Sepsis, BMDM Naive, BMDM LPS, SI Mø, RP Mø, Mo.6C+II+.Bl, Mo.6C+II-.Bl, Mo.6C-II+.Bl
Olfr767	OR2AP1	10		11_14	IP Mø LPS, IP Mø Naive, Vascular Mø, Vascular Mø Sepsis, CD11b- (lung) Mø, RP Mø, Mo.6C+II+.Bl, Mo.6C+II-.Bl, Mo.6C-II+.Bl, Mo.6C-II-.Bl, Microglia
Olfr322	OR2W3	11	Nerol	10_14	IP Mø LPS, IP Mø Naive, BMDM Naive, SI Mø, CD11b- (lung) Mø, Mo.6C+II+.Bl, Mo.6C+II-.Bl, Mo.6C-II+.Bl, Mo.6C-II-.Bl, Microglia
Olfr566	OR51F1	7		10_14	Vascular Mø, Vascular Mø Sepsis, BMDM Naive, BMDM LPS, SI Mø, Mo.6C+II+.Bl, Mo.6C+II-.Bl, Mo.6C-II+.Bl, Mo.6C-II-.Bl, Microglia
Olfr1152	OR5W2	2		9_14	IP Mø Naive, Vascular Mø, Vascular Mø Sepsis, BMDM Naive, BMDM LPS, SI Mø, RP Mø, Mo.6C+II-.Bl, Mo.6C-II-.Bl
Olfr1414	OR6B3	1		8_14	IP Mø LPS, IP Mø Naive, CD11b- (lung) Mø, RP Mø, Mo.6C+II+.Bl, Mo.6C+II-.Bl, Mo.6C-II-.Bl, Microglia
Olfr1415	OR6B2	1		8_14	IP Mø LPS, IP Mø Naive, CD11b- (lung) Mø, RP Mø, Mo.6C+II+.Bl, Mo.6C+II-.Bl, Mo.6C-II-.Bl, Microglia
Olfr1416	OR6B2	1		8_14	IP Mø LPS, IP Mø Naive, CD11b- (lung) Mø, RP Mø, Mo.6C+II+.Bl, Mo.6C+II-.Bl, Mo.6C-II-.Bl, Microglia
Olfr222	OR2B11	11	Cinnamaldehyde, Coumarin, Quinoline	8_14	IP Mø LPS, IP Mø Naive, CD11b- (lung) Mø, RP Mø, Mo.6C+II+.Bl, Mo.6C-II+.Bl, Mo.6C-II-.Bl, Microglia
Olfr522	OR6LP1	7		8_14	Vascular Mø, BMDM Naive, BMDM LPS, CD11b- (lung) Mø, RP Mø, Mo.6C+II+.Bl, Mo.6C+II-.Bl, Mo.6C-II-.Bl
Olfr368	OR5C1	2		7_14	BMDM Naive, SI Mø, CD11b- (lung) Mø, RP Mø, Mo.6C+II-.Bl, Mo.6C-II+.Bl, Microglia
Olfr398	OR1R1P	11		7_14	IP Mø LPS, Vascular Mø, BMDM Naive, BMDM LPS, SI Mø, CD11b- (lung) Mø, RP Mø
Olfr1497	OR9Q2	19		5_14	IP Mø LPS, BMDM LPS, SI Mø, CD11b- (lung) Mø, Mo.6C-II+.Bl
Olfr1229	OR4C15	2		4_14	BMDM Naive, BMDM LPS, SI Mø, Mo.6C-II+.Bl
Olfr320	OR2AK2	11		4_14	IP Mø LPS, IP Mø Naive, Vascular Mø, Vascular Mø Sepsis
Olfr95	OR10C1	17		3_14	Mo.6C+II+.Bl, Mo.6C-II-.Bl, Microglia
Olfr1029	OR5M11	2		2_14	Vascular Mø, Vascular Mø Sepsis
Olfr110	OR5V1	17		2_14	BMDM Naive, BMDM LPS
Olfr111	OR5V1	17		2_14	BMDM Naive, BMDM LPS
Olfr417	OR10X1	1		2_14	IP Mø Naive, BMDM LPS
Olfr464	OR4D1	11	PI-23472	2_14	Mo.6C-II+.Bl, Microglia
Olfr55	OR10H1	17	Sandranol	2_14	Vascular Mø, Vascular Mø Sepsis
Olfr92	OR2H1	17	Methional	2_14	Vascular Mø, Vascular Mø Sepsis
Olfr1502	OR9I1	19		1_14	Vascular Mø
Olfr147	OR8B3	9	(+)-Carvone	1_14	Vascular Mø
Olfr109	OR12D3	17		1_14	BMDM naïve
Olfr166	OR2L13	16		1_14	BMDM LPS
Olfr63	OR10H3	17		1_14	BMDM LPS
Olfr984	OR4D5	9		1_14	BMDM LPS
Olfr267	OR2K2	4		1_14	SI Mø
Olfr444	OR2A14	6		1_14	Mo.6C+II-.Bl
Olfr328	OR2T4	11	Lilial, α-Pinene,Undecanal	1_14	Mo.6C+II-.Bl
